# Supplementary material for: Exploring the Effect of Methyl Jasmonate on the Expression of microRNAs Involved in Biosynthesis of Active Compounds of Rosemary Cell Suspension Cultures through RNA-Sequencing
Source: Int J Mol Sci. 2022 Mar 28;23(7):3704. doi: 10.3390/ijms23073704 (PMC8998883; doi:10.3390/ijms23073704)
Supplement: Supplementary file 1 [file ijms-23-03704-s001.zip]

Archive with 1 entries (1 files):
- ijms-1558715-supplementary.pdf
